# Supplementary material for: Gene Expression Signature-Based Screening Identifies New Broadly Effective Influenza A Antivirals
Source: PLoS One. 2010 Oct 4;5(10):e13169. doi: 10.1371/journal.pone.0013169 (PMC2949399; doi:10.1371/journal.pone.0013169)
Supplement: Table S1 — Specific primers used for real-time quantitative RT-PCR. (0.01 MB XLS) [file pone.0013169.s010.xls]

## Sheet: Feuille1
Gene Symbol	Forward Primer	Reverse Primer
ICAM1	AGCTTCTCCTGCTCTGCAAC	AATCCCTCTCGTCCAGTCG
OAS1	CCAGGAAATTAGGAGACAGC	GAGCGAACTCAGTACGAAGC
G1P2	ACTCATCTTTGCCAGTACAGGAG	CAGCATCTTCACCGTCAGGTC
CAPN1	GCCAAAACATTGCCTGTTATCTTAG	ATAGGAGGCCGTATCAAAATTCC
NTE	GGCAACGTCATTGAGAAAATGC	AATCTCTGCCAAGTCAGTGAAGC
DNMT1	GTGGGGGACTGTGTCTCTGT	TGAAAGCTGCATGTCCTCAC
GAPD	GTGAAGGTCGGAGTCAACG	TGAGGTCAATGAAGGGGTC
