# Supplementary material for: Gene Expression Signature-Based Screening Identifies New Broadly Effective Influenza A Antivirals
Source: PLoS One. 2010 Oct 4;5(10):e13169. doi: 10.1371/journal.pone.0013169 (PMC2949399; doi:10.1371/journal.pone.0013169)
Supplement: Table S3 — Approved indications of the eight potential antivirals. (0.01 MB XLS) [file pone.0013169.s012.xls]

## Sheet: Feuille1
Name	Indications
2 aminobenzenesulfonamide	2 aminobenzenesulfonamide (or sulfanilamide) have antibacterial effects by inhibiting the production of folic acid inside the bacterial cell.
Brinzolamide	Brinzolamide is a carbonic anhydrase II (CA-II) inhibitor used topically to treat ocular hypertension and glaucoma
Calcium Folinate	Calcium folinate (or leucovirin) is a 5 formyl derivative of tetrahydrofolic acid which has vitamin activity equivalent to folic acid without requiring dihydrofolate reductase for its conversion. This compound is used as an adjuvant in cancer chemotherapy involving methotrexate.
Harmol	Harmol is one of the β-carboline indoleamine alkaloids in the plants Peganum, Tribulus, Kallstroemia spp. with various pharmacological activities and neuromodulator properties.
Merbromin	Merbromin (marketed as Mercurochrome) is a topical antiseptic used for minor cuts and scrapes.
Midodrine	Midodrine is an alpha1-adrenergic receptor agonist used in the clinical management of patients with orthostatic hypotension.
Ribavirin	Ribavirin is an antiviral drug with several proposed mechanisms. It is licensed for treatment of hepatitis C and respiratory syncytial virus.
Rilmenidine	Rilmenidine is an imidazoline derivative that appears to lower blood pressure by an interaction with imidazoline (I1) receptors in the brainstem (and kidneys).
