# Supplementary material for: Gene Expression Signature-Based Screening Identifies New Broadly Effective Influenza A Antivirals
Source: PLoS One. 2010 Oct 4;5(10):e13169. doi: 10.1371/journal.pone.0013169 (PMC2949399; doi:10.1371/journal.pone.0013169)
Supplement: Table S4 — Potency of the positively correlated drugs against A/Moscow/10/99 (H3N2). CC50: molecule concentration of 50% cytotoxicity; EC50: molecule concentration of 50% inhibition of viral replication; SI: selective index. (0.01 MB XLS) [file pone.0013169.s013.xls]

## Sheet: Feuille1
		H3N2 moi 2		H3N2 moi 0.2
Substance	CC50 (uM)	EC50 (uM)	SI = CC50/EC50	EC50 (uM)	SI = CC50/EC50
alvespimycin	> 10	> 10	ND	enhance viral production	ND
DL-Thiorphan (in DMSO)	6281.48 (8537.13)	2414.28 (2436.88)	2.60 (3.50)	452.31 (302.77)	13.89 (28.20)
Latamoxef	592.77	491.74	1.20545	278.95	2.125
Methylbenzethoniumchloride	6.35	5.6	1.13393	4.55	1.3956
Pyrvinium	853.8	1185.82	0.720008	enhance viral production	ND
Sulfameter	4155.67	2180.73	1.90563	2101.9	1.9771
Sulodictil (in DMSO)	100.03 (5950.26)	39.31 (1718.95)	2.54 (3.46)	enhance viral production	ND
